# Supplementary material for: A novel protein chip for simultaneous detection of antibodies against four epidemic swine viruses in China
Source: BMC Vet Res. 2020 May 26;16:162. doi: 10.1186/s12917-020-02375-7 (PMC7249397; doi:10.1186/s12917-020-02375-7)
Supplement: Supplementary file 1 — Additional file 1 Table S1. The optimized gene sequence of PPV-VP2 [file 12917_2020_2375_MOESM1_ESM.xls]

## Sheet: Table1
Table S1. The optimized sequence of PPV VP2
AGCGCAACCAGTCCGCCTACCAAAATTTACAATAATGATCTGACCGCAAGCCTGATGGTGGCACTGGATACCAATAATACCCTGCCGTATACACCGGCAGCACCGCGTAGCGAAACCCTGGGTTTTTATCCGTGGCTGCCGACCAAACCGACACAGTATCGTTATTATCTGAGCTGCATTCGCAATCTGAATCCTCCGACCTATACCGGTCAGAGCCAGCCGAATAATCGTCTGAATACCAATCGTCTGCATAGCGATATCATGTTCTATACCATTGAAAATGCCGTGCCGATTCATCTGCTGCGTACCGGTGATGAATTTAGTACCGGTATCTATCACTTTGATACCAAACCGCTGAAACTGACCCATAGCTGGCAGACCAATCGTAGCCTGGGTCTG…
